# Supplementary material for: NFĸB signaling drives myocardial injury via CCR2+ macrophages in a preclinical model of arrhythmogenic cardiomyopathy
Source: J Clin Invest. 2024 Apr 2;134(10):e172014. doi: 10.1172/JCI172014 (PMC11093597; doi:10.1172/JCI172014)
Supplement: Supporting data values [file jci-134-172014-s012.xlsx]

## Sheet: Figure 1
	Figure 1A										Figure 1E
		Genotype	Age (Weeks)	Evans Blue+ Cells		Genotype	Age (Weeks)	Evans Blue+ Cells				Genotype	Age (Weeks)	CCR2+ Cells		Genotype	Age (Weeks)	CCR2+ Cells
		Dsg2/Dsg2; IKB/wt	16	1.6		wt/wt	16	0				Dsg2/Dsg2; IKB/wt	16	1		wt/wt	16	0.9
		Dsg2/Dsg2; IKB/wt	16	2		wt/wt	16	0				Dsg2/Dsg2; IKB/wt	16	3		wt/wt	16	0.6
		Dsg2/Dsg2; IKB/wt	16	0		wt/wt	16	0.6				Dsg2/Dsg2; IKB/wt	16	0.7		wt/wt	16	1.3
		Dsg2/Dsg2; IKB/wt	16	0.2		wt/wt	16	0.8				Dsg2/Dsg2; IKB/wt	16	0.8		wt/wt	16	1.4
		Dsg2/Dsg2; IKB/wt	16	0.8		wt/wt	16	0				Dsg2/Dsg2; IKB/wt	16	0.7		wt/wt	16	1
						wt/wt	16	0.4
						wt/wt	16	0.2
		Genotype	Age (Weeks)	Evans Blue+ Cells								Genotype	Age (Weeks)	CCR2+ Cells
		Dsg2/Dsg2	16	2								Dsg2/Dsg2	16	5
		Dsg2/Dsg2	16	2.6								Dsg2/Dsg2	16	6.6
		Dsg2/Dsg2	16	2								Dsg2/Dsg2	16	6.3
		Dsg2/Dsg2	16	1.6								Dsg2/Dsg2	16	3.5
		Dsg2/Dsg2	16	4.8								Dsg2/Dsg2	16	3.6
		Dsg2/Dsg2	16	1
		Dsg2/Dsg2	16	2.8
		Dsg2/Dsg2	16	3.8
		Dsg2/Dsg2	16	1.6
		Dsg2/Dsg2	16	1.4

## Sheet: Figure 2
				Figure 2B											Figure 2D											Figure 2F												Figure 2G
					Genotype	Age (Weeks)	%Fibrosis		Genotype	Age (Weeks)	%Fibrosis					Genotype	Age (Weeks)	%EF		Genotype	Age (Weeks)	%EF					Genotype	Age (Weeks)	QRSd (ms)		Genotype	Age (Weeks)	QRSd (ms)	QRSd (ms)					Genotype	Age (Weeks)	%PVCs		Genotype	Age (Weeks)	%PVCs
					Dsg2/Dsg2; IKB/wt	16	0		Dsg2/Dsg2; CCR2/CCR2	16	0					Dsg2/Dsg2; IKB/wt	16	65.736		Dsg2/Dsg2; CCR2/CCR2	16	63.37					Dsg2/Dsg2; IKB/wt	16	8.083		Dsg2/Dsg2; CCR2/CCR2	16	12.44	12.44					Dsg2/Dsg2; IKB/wt	16	0		Dsg2/Dsg2; CCR2/CCR2	16	0.310988
					Dsg2/Dsg2; IKB/wt	16	0		Dsg2/Dsg2; CCR2/CCR2	16	1.6					Dsg2/Dsg2; IKB/wt	16	47.3531		Dsg2/Dsg2; CCR2/CCR2	16	43.1					Dsg2/Dsg2; IKB/wt	16	11.58		Dsg2/Dsg2; CCR2/CCR2	16	14.68	14.68					Dsg2/Dsg2; IKB/wt	16	0		Dsg2/Dsg2; CCR2/CCR2	16	0
					Dsg2/Dsg2; IKB/wt	16	0.344		Dsg2/Dsg2; CCR2/CCR2	16	11.02					Dsg2/Dsg2; IKB/wt	16	79.3094		Dsg2/Dsg2; CCR2/CCR2	16	51.32					Dsg2/Dsg2; IKB/wt	16	10.77		Dsg2/Dsg2; CCR2/CCR2	16	13.41	13.41					Dsg2/Dsg2; IKB/wt	16	0		Dsg2/Dsg2; CCR2/CCR2	16	0.530223
					Dsg2/Dsg2; IKB/wt	16	2.331		Dsg2/Dsg2; CCR2/CCR2	16	4.99					Dsg2/Dsg2; IKB/wt	16	71.393		Dsg2/Dsg2; CCR2/CCR2	16	66.04					Dsg2/Dsg2; IKB/wt	16	11.76		Dsg2/Dsg2; CCR2/CCR2	16	12.54	12.54					Dsg2/Dsg2; IKB/wt	16	1.47059		Dsg2/Dsg2; CCR2/CCR2	16	0.10543
					Dsg2/Dsg2; IKB/wt	16	0.646		Dsg2/Dsg2; CCR2/CCR2	16	7.84					Dsg2/Dsg2; IKB/wt	16	33.3405		Dsg2/Dsg2; CCR2/CCR2	16	64.57					Dsg2/Dsg2; IKB/wt	16	8.976		Dsg2/Dsg2; CCR2/CCR2	16	13.63	13.63					Dsg2/Dsg2; IKB/wt	16	0.313643		Dsg2/Dsg2; CCR2/CCR2	16	0
					Dsg2/Dsg2; IKB/wt	16	11.36		Dsg2/Dsg2; CCR2/CCR2	16	1.08					Dsg2/Dsg2; IKB/wt	16	73.9344		Dsg2/Dsg2; CCR2/CCR2	16	48.15					Dsg2/Dsg2; IKB/wt	16	11.62		Dsg2/Dsg2; CCR2/CCR2	16	20.4						Dsg2/Dsg2; IKB/wt	16	0		Dsg2/Dsg2; CCR2/CCR2	16	0
					Dsg2/Dsg2; IKB/wt	16	3.892		Dsg2/Dsg2; CCR2/CCR2	16	0.621					Dsg2/Dsg2; IKB/wt	16	76.5201		Dsg2/Dsg2; CCR2/CCR2	16	45.15					Dsg2/Dsg2; IKB/wt	16	12.66		Dsg2/Dsg2; CCR2/CCR2	16	11.96	11.96					Dsg2/Dsg2; IKB/wt	16	0		Dsg2/Dsg2; CCR2/CCR2	16	0.1868
					Dsg2/Dsg2; IKB/wt	16	8.815		Dsg2/Dsg2; CCR2/CCR2	16	11.22					Dsg2/Dsg2; IKB/wt	16	66.2847		Dsg2/Dsg2; CCR2/CCR2	16	44.28					Dsg2/Dsg2; IKB/wt	16	12.33		Dsg2/Dsg2; CCR2/CCR2	16	13.3	13.3					Dsg2/Dsg2; IKB/wt	16	0.145379		Dsg2/Dsg2; CCR2/CCR2	16	0
					Dsg2/Dsg2; IKB/wt	16	7.331		Dsg2/Dsg2; CCR2/CCR2	16	0.313					Dsg2/Dsg2; IKB/wt	16	96.9244		Dsg2/Dsg2; CCR2/CCR2	16	62.97					Dsg2/Dsg2; IKB/wt	16	11.61		Dsg2/Dsg2; CCR2/CCR2	16	11.03	11.03					Dsg2/Dsg2; IKB/wt	16	0.0316957		Dsg2/Dsg2; CCR2/CCR2	16	0
					Dsg2/Dsg2; IKB/wt	16	5.549		Dsg2/Dsg2; CCR2/CCR2	16	0.438					Dsg2/Dsg2; IKB/wt	16	44.5027		Dsg2/Dsg2; CCR2/CCR2	16	41.43					Dsg2/Dsg2; IKB/wt	16	12.65		Dsg2/Dsg2; CCR2/CCR2	16	14.64	14.64					Dsg2/Dsg2; IKB/wt	16	0		Dsg2/Dsg2; CCR2/CCR2	16	0
					Dsg2/Dsg2; IKB/wt	16	4.489		Dsg2/Dsg2; CCR2/CCR2	16	0					Dsg2/Dsg2; IKB/wt	16	42.2931		Dsg2/Dsg2; CCR2/CCR2	16	66.81					Dsg2/Dsg2; IKB/wt	16	11.46		Dsg2/Dsg2; CCR2/CCR2	16	16.33	16.33					Dsg2/Dsg2; IKB/wt	16	0.377358		Dsg2/Dsg2; CCR2/CCR2	16	0.974252
					Dsg2/Dsg2; IKB/wt	16	1.69		Dsg2/Dsg2; CCR2/CCR2	16	1.04					Dsg2/Dsg2; IKB/wt	16	93.8968		Dsg2/Dsg2; CCR2/CCR2	16	65.7509					Dsg2/Dsg2; IKB/wt	16	12.51		Dsg2/Dsg2; CCR2/CCR2	16	14.84	14.84					Dsg2/Dsg2; IKB/wt	16	0.0479616		Dsg2/Dsg2; CCR2/CCR2	16	0.0335909
					Dsg2/Dsg2; IKB/wt	16	11.726		Dsg2/Dsg2; CCR2/CCR2	16	2.57					Dsg2/Dsg2; IKB/wt	16	65.37		Dsg2/Dsg2; CCR2/CCR2	16	64.4198					Dsg2/Dsg2; IKB/wt	16	14.41		Dsg2/Dsg2; CCR2/CCR2	16	14.13	14.13					Dsg2/Dsg2; IKB/wt	16	0		Dsg2/Dsg2; CCR2/CCR2	16	0
					Dsg2/Dsg2; IKB/wt	16	14.279		Dsg2/Dsg2; CCR2/CCR2	16	17.01					Dsg2/Dsg2; IKB/wt	16	66.46		Dsg2/Dsg2; CCR2/CCR2	16	43.3266					Dsg2/Dsg2; IKB/wt	16	14.01		Dsg2/Dsg2; CCR2/CCR2	16	14.41	14.41					Dsg2/Dsg2; IKB/wt	16	0.219419		Dsg2/Dsg2; CCR2/CCR2	16	0
					Dsg2/Dsg2; IKB/wt	16	4.4845		Dsg2/Dsg2; CCR2/CCR2	16	10.14					Dsg2/Dsg2; IKB/wt	16	64.56		Dsg2/Dsg2; CCR2/CCR2	16	57.1447					Dsg2/Dsg2; IKB/wt	16	14.13		Dsg2/Dsg2; CCR2/CCR2	16	13.4	13.4					Dsg2/Dsg2; IKB/wt	16	0		Dsg2/Dsg2; CCR2/CCR2	16	0.0228258
					Dsg2/Dsg2; IKB/wt	16	10.297		Dsg2/Dsg2; CCR2/CCR2	16	0
					Dsg2/Dsg2; IKB/wt	16	5.591		Dsg2/Dsg2; CCR2/CCR2	16	5.19
									Dsg2/Dsg2; CCR2/CCR2	16	1.52
									Dsg2/Dsg2; CCR2/CCR2	16	0
									Dsg2/Dsg2; CCR2/CCR2	16	10.744
									Dsg2/Dsg2; CCR2/CCR2	16	0
									Dsg2/Dsg2; CCR2/CCR2	16	1.051
					Genotype	Age (Weeks)	%Fibrosis		Genotype	Age (Weeks)	%Fibrosis					Genotype	Age (Weeks)	%EF		Genotype	Age (Weeks)	%EF					Genotype	Age (Weeks)	QRSd (ms)		Genotype	Age (Weeks)	QRSd (ms)	QRSd (ms)					Genotype	Age (Weeks)	%PVCs		Genotype	Age (Weeks)	%PVCs
					Dsg2/Dsg2	16	33		wt/wt	16	2					Dsg2/Dsg2	16	66.8356		wt/wt	16	84.1981					wt/wt	16	12.38		Dsg2/Dsg2	16	23.33						wt/wt	16	0		Dsg2/Dsg2	16	0
					Dsg2/Dsg2	16	37		wt/wt	16	1					Dsg2/Dsg2	16	54.7724		wt/wt	16	83.26					wt/wt	16	12.95		Dsg2/Dsg2	16	10.54	11.54					wt/wt	16	0		Dsg2/Dsg2	16	1.03734
					Dsg2/Dsg2	16	42		wt/wt	16	0					Dsg2/Dsg2	16	11.9916		wt/wt	16	84.6443					wt/wt	16	12.27		Dsg2/Dsg2	16	24.96						wt/wt	16	0		Dsg2/Dsg2	16	0
					Dsg2/Dsg2	16	40		wt/wt	16	3					Dsg2/Dsg2	16	44.5682		wt/wt	16	88.1823					wt/wt	16	12.08		Dsg2/Dsg2	16	10.25	11.25					wt/wt	16	0		Dsg2/Dsg2	16	0
					Dsg2/Dsg2	16	32		wt/wt	16	1					Dsg2/Dsg2	16	67.0999		wt/wt	16	87.9273					wt/wt	16	11.96		Dsg2/Dsg2	16	15.52	15.52					wt/wt	16	0		Dsg2/Dsg2	16	0
					Dsg2/Dsg2	16	19		wt/wt	16	5					Dsg2/Dsg2	16	61.1772		wt/wt	16	76.9125					wt/wt	16	12.31		Dsg2/Dsg2	16	12.35	12.35					wt/wt	16	0		Dsg2/Dsg2	16	0
					Dsg2/Dsg2	16	24		wt/wt	16	0					Dsg2/Dsg2	16	60.3856		wt/wt	16	71.1012					wt/wt	16	12.28		Dsg2/Dsg2	16	12	12					wt/wt	16	0		Dsg2/Dsg2	16	0
					Dsg2/Dsg2	16	45		wt/wt	16	1					Dsg2/Dsg2	16	53.8013		wt/wt	16	82.6291					wt/wt	16	12.52		Dsg2/Dsg2	16	13.73	13.73					wt/wt	16	0		Dsg2/Dsg2	16	1.25899
					Dsg2/Dsg2	16	10		wt/wt	16	0					Dsg2/Dsg2	16	55.5781		wt/wt	16	74.5259					wt/wt	16	12.88		Dsg2/Dsg2	16	13.7	13.7					wt/wt	16	0		Dsg2/Dsg2	16	1.53374
					Dsg2/Dsg2	16	29.429		wt/wt	16	2					Dsg2/Dsg2	16	46.0984		wt/wt	16	86.7115					wt/wt	16	11.13		Dsg2/Dsg2	16	11.58	11.58					wt/wt	16	0.200602		Dsg2/Dsg2	16	0
					Dsg2/Dsg2	16	23.71		wt/wt	16	1					Dsg2/Dsg2	16	73.0693		wt/wt	16	80.692					wt/wt	16	12.58		Dsg2/Dsg2	16	13.43	13.43					wt/wt	16	0		Dsg2/Dsg2	16	0.672043
					Dsg2/Dsg2	16	20.537		wt/wt	16	1					Dsg2/Dsg2	16	72.6583		wt/wt	16	84.9319					wt/wt	16	12.44		Dsg2/Dsg2	16	12.16	12.16					wt/wt	16	0		Dsg2/Dsg2	16	0
					Dsg2/Dsg2	16	19.681		wt/wt	16	2					Dsg2/Dsg2	16	61.75		wt/wt	16	94.683					wt/wt	16	12.07		Dsg2/Dsg2	16	10.69	11.69					wt/wt	16	0		Dsg2/Dsg2	16	0
					Dsg2/Dsg2	16	22.888		wt/wt	16	5					Dsg2/Dsg2	16	71.75		wt/wt	16	84.1175					wt/wt	16	11.79		Dsg2/Dsg2	16	13.3	13.3					wt/wt	16	0		Dsg2/Dsg2	16	0
					Dsg2/Dsg2	16	21.439		wt/wt	16	1					Dsg2/Dsg2	16	77.01		wt/wt	16	79.8907					wt/wt	16	10.6		Dsg2/Dsg2	16	11.23	11.23					wt/wt	16	0		Dsg2/Dsg2	16	0
									wt/wt	16	0					Dsg2/Dsg2	16	65.38		wt/wt	16	81.61					wt/wt	16	9.372		Dsg2/Dsg2	16	12.65	12.65					wt/wt	16	0		Dsg2/Dsg2	16	0
									wt/wt	16	0					Dsg2/Dsg2	16	75.64		wt/wt	16	71.03					wt/wt	16	12.82		Dsg2/Dsg2	16	9.379	11.379					wt/wt	16	0		Dsg2/Dsg2	16	0
									wt/wt	16	0.252					Dsg2/Dsg2	16	34.9292		wt/wt	16	54.67					wt/wt	16	12.74		Dsg2/Dsg2	16	12.3	12.3					wt/wt	16	0		Dsg2/Dsg2	16	0
																Dsg2/Dsg2	16	57.5528		wt/wt	16	34.55					wt/wt	16	11.99		Dsg2/Dsg2	16	23.19						wt/wt	16	0		Dsg2/Dsg2	16	1.02249
																Dsg2/Dsg2	16	46.8944		wt/wt	16	78.21					wt/wt	16	12.52		Dsg2/Dsg2	16	12	12					wt/wt	16	0		Dsg2/Dsg2	16	0
																Dsg2/Dsg2	16	58.3767		wt/wt	16	78.93					wt/wt	16	12.82		Dsg2/Dsg2	16	11.8	11.8					wt/wt	16	0		Dsg2/Dsg2	16	3.6566
																Dsg2/Dsg2	16	25.6485		wt/wt	16	76.43					wt/wt	16	12.68		Dsg2/Dsg2	16	18.77	18.77					wt/wt	16	0		Dsg2/Dsg2	16	1.36187
																Dsg2/Dsg2	16	60.9375		wt/wt	16	83.76					wt/wt	16	12.71		Dsg2/Dsg2	16	12.9	12.9					wt/wt	16	0		Dsg2/Dsg2	16	2.08333
																Dsg2/Dsg2	16	42.4495		wt/wt	16	79.03					wt/wt	16	12.43		Dsg2/Dsg2	16	11.78	11.78					wt/wt	16	0		Dsg2/Dsg2	16	0
																Dsg2/Dsg2	16	61.8512		wt/wt	16	75.19					wt/wt	16	10.19		Dsg2/Dsg2	16	12.77	12.77					wt/wt	16	0		Dsg2/Dsg2	16	0.808898
																Dsg2/Dsg2	16	63.1378		wt/wt	16	81.04					wt/wt	16	11.23		Dsg2/Dsg2	16	12.73	12.73					wt/wt	16	0.0668003		Dsg2/Dsg2	16	0
																Dsg2/Dsg2	16	71.0059		wt/wt	16	73.61					wt/wt	16	12.82		Dsg2/Dsg2	16	11.23	11.23					wt/wt	16	0		Dsg2/Dsg2	16	0
																Dsg2/Dsg2	16	42.06		wt/wt	16	72.63					wt/wt	16	11.75		Dsg2/Dsg2	16	11.89	11.89					wt/wt	16	0.112549		Dsg2/Dsg2	16	16.9753
																Dsg2/Dsg2	16	48		wt/wt	16	72.54					wt/wt	16	9.032		Dsg2/Dsg2	16	12.94	12.94					wt/wt	16	0		Dsg2/Dsg2	16	3.80014
																Dsg2/Dsg2	16	60.42		wt/wt	16	79.62					wt/wt	16	10.83		Dsg2/Dsg2	16.4286	13.45	13.45					wt/wt	16	0.247117		Dsg2/Dsg2	16.4286	1.15729
																				wt/wt	16	77.67					wt/wt	16	9.386										wt/wt	16	0.094518
																				wt/wt	16	77.39					wt/wt	16	10.98										wt/wt	16	0.0554017
																				wt/wt	16	80.56					wt/wt	16	12.41										wt/wt	16	0
																				wt/wt	16	82.08					wt/wt	16	12.13										wt/wt	16	0
																				wt/wt	16	75.1					wt/wt	16	12.13										wt/wt	16	0
																				wt/wt	16	78.02					wt/wt	16	12.79										wt/wt	16	0
																				wt/wt	16	79.94					wt/wt	16	12.47										wt/wt	16	0
																				wt/wt	16	80.88					wt/wt	16	11.03										wt/wt	16	0.236327
																				wt/wt	16	77.73					wt/wt	16	12.17										wt/wt	16	0.0695894
																				wt/wt	16	77.9622					wt/wt	16	12.45										wt/wt	16	0.0335909
																				wt/wt	16	69.4515					wt/wt	16	12.48										wt/wt	16	0
																				wt/wt	16	74.4152					wt/wt	16	11.14										wt/wt	16	0.106667
																				wt/wt	16	78.7623					wt/wt	16	12.4										wt/wt	16	0.0826219
																				wt/wt	16	77.0296					wt/wt	16	12.24										wt/wt	16	0
																				wt/wt	16	81.6327					wt/wt	16	12.64										wt/wt	16	0.0228258
																				wt/wt	16	80.64					wt/wt	16	11.33										wt/wt	16	0
																				wt/wt	16	83.4961					wt/wt	16	12.84										wt/wt	16	0
																				wt/wt	16	81.2222					wt/wt	16	11.6										wt/wt	16	0
																				wt/wt	16	81.6327					wt/wt	16	12.5										wt/wt	16	0.0682128

## Sheet: Figure 3
	Figure 3B										Figure 3C
		Genotype	Age (Weeks)	CD68+ Cells		Genotype	Age (Weeks)	CD68+ Cells				Genotype	Age (Weeks)	Lyve1% of CD68+ Cells		Genotype	Age (Weeks)	Lyve1% of CD68+ Cells
		Dsg2/Dsg2; IKB/wt	16	10.4		Dsg2/Dsg2; CCR2/CCR2	16	12.9				Dsg2/Dsg2; IKB/wt	16	73		Dsg2/Dsg2; CCR2/CCR2	16	98
		Dsg2/Dsg2; IKB/wt	16	13.4		Dsg2/Dsg2; CCR2/CCR2	16	17.9				Dsg2/Dsg2; IKB/wt	16	85		Dsg2/Dsg2; CCR2/CCR2	16	87
		Dsg2/Dsg2; IKB/wt	16	14.3		Dsg2/Dsg2; CCR2/CCR2	16	14.5				Dsg2/Dsg2; IKB/wt	16	71		Dsg2/Dsg2; CCR2/CCR2	16	99
		Dsg2/Dsg2; IKB/wt	16	18.2		Dsg2/Dsg2; CCR2/CCR2	16	12.3				Dsg2/Dsg2; IKB/wt	16	39		Dsg2/Dsg2; CCR2/CCR2	16	53
		Dsg2/Dsg2; IKB/wt	16	22.4		Dsg2/Dsg2; CCR2/CCR2	16	13				Dsg2/Dsg2; IKB/wt	16	62		Dsg2/Dsg2; CCR2/CCR2	16	43
		Dsg2/Dsg2; IKB/wt	16	10.2		Dsg2/Dsg2; CCR2/CCR2	16	6.8				Dsg2/Dsg2; IKB/wt	16	64		Dsg2/Dsg2; CCR2/CCR2	16	96
		Dsg2/Dsg2; IKB/wt	16	6.5		Dsg2/Dsg2; CCR2/CCR2	16	6.6				Dsg2/Dsg2; IKB/wt	16	66		Dsg2/Dsg2; CCR2/CCR2	16	92
		Dsg2/Dsg2; IKB/wt	16	9.7		Dsg2/Dsg2; CCR2/CCR2	16	4.9				Dsg2/Dsg2; IKB/wt	16	31		Dsg2/Dsg2; CCR2/CCR2	16	90
		Dsg2/Dsg2; IKB/wt	16	6		Dsg2/Dsg2; CCR2/CCR2	16	7.1				Dsg2/Dsg2; IKB/wt	16	80		Dsg2/Dsg2; CCR2/CCR2	16	94
		Dsg2/Dsg2; IKB/wt	16	5.3		Dsg2/Dsg2; CCR2/CCR2	16	4.7				Dsg2/Dsg2; IKB/wt	16	85		Dsg2/Dsg2; CCR2/CCR2	16	94
		Genotype	Age (Weeks)	CD68+ Cells		Genotype	Age (Weeks)	CD68+ Cells				Genotype	Age (Weeks)	Lyve1% of CD68+ Cells		Genotype	Age (Weeks)	Lyve1% of CD68+ Cells
		Dsg2/Dsg2	16	23.4		wt/wt	16	4.5				Dsg2/Dsg2	16	65		wt/wt	16	89
		Dsg2/Dsg2	16	7.1		wt/wt	16	3.9				Dsg2/Dsg2	16	45		wt/wt	16	87
		Dsg2/Dsg2	16	19.9		wt/wt	16	4.2				Dsg2/Dsg2	16	36		wt/wt	16	90
		Dsg2/Dsg2	16	9.1		wt/wt	16	6.7				Dsg2/Dsg2	16	60		wt/wt	16	87
		Dsg2/Dsg2	16	18.6		wt/wt	16	5.4				Dsg2/Dsg2	16	17		wt/wt	16	94
		Dsg2/Dsg2	16	12.5		wt/wt	16	5.6				Dsg2/Dsg2	16	53		wt/wt	16	77
		Dsg2/Dsg2	16	9.1		wt/wt	16	4.3				Dsg2/Dsg2	16	52		wt/wt	16	95
		Dsg2/Dsg2	16	11		wt/wt	16	6.2				Dsg2/Dsg2	16	40		wt/wt	16	85
		Dsg2/Dsg2	16	7.1		wt/wt	16	4.9				Dsg2/Dsg2	16	70		wt/wt	16	96
						wt/wt	16	4.6								wt/wt	16	91

## Sheet: Figure 4
		Figure 4B											Figure 4C											Figure4D
			Genotype	Age (Weeks)	IL1β/Ref. Band (a.u.)		Genotype	Age (Weeks)	IL1β/Ref. Band (a.u.)					Genotype	Age (Weeks)	IL6/Ref. Band (a.u.)		Genotype	Age (Weeks)	IL6/Ref. Band (a.u.)					Genotype	Age (Weeks)	MCP1/Ref. Band (a.u.)		Genotype	Age (Weeks)	MCP1/Ref. Band (a.u.)
			Dsg2/Dsg2; IKB/wt	16	1.92069		Dsg2/Dsg2; CCR2/CCR2	16	0.260527					Dsg2/Dsg2; IKB/wt	16	1.92961		Dsg2/Dsg2; CCR2/CCR2	16	0.071691					Dsg2/Dsg2; IKB/wt	16	1.31533		Dsg2/Dsg2; CCR2/CCR2	16	0.620588
			Dsg2/Dsg2; IKB/wt	16	0.558029		Dsg2/Dsg2; CCR2/CCR2	16	1.17774					Dsg2/Dsg2; IKB/wt	16	3.00102		Dsg2/Dsg2; CCR2/CCR2	16	1.27442					Dsg2/Dsg2; IKB/wt	16	0.946453		Dsg2/Dsg2; CCR2/CCR2	16	0.186116
			Dsg2/Dsg2; IKB/wt	16	1.92069		Dsg2/Dsg2; CCR2/CCR2	16	2.81473					Dsg2/Dsg2; IKB/wt	16	1.92962		Dsg2/Dsg2; CCR2/CCR2	16	0.555889					Dsg2/Dsg2; IKB/wt	16	1.31533		Dsg2/Dsg2; CCR2/CCR2	16	0.618684
			Dsg2/Dsg2; IKB/wt	16	2.00102		Dsg2/Dsg2; CCR2/CCR2	16	0.807462					Dsg2/Dsg2; IKB/wt	16	3.00102		Dsg2/Dsg2; CCR2/CCR2	16	0.453294					Dsg2/Dsg2; IKB/wt	16	0.946453		Dsg2/Dsg2; CCR2/CCR2	16	0.193386
			Dsg2/Dsg2; IKB/wt	16	1.46532		Dsg2/Dsg2; CCR2/CCR2	16	0.69498					Dsg2/Dsg2; IKB/wt	16	2.46532		Dsg2/Dsg2; CCR2/CCR2	16	0.915522					Dsg2/Dsg2; IKB/wt	16	1.13089		Dsg2/Dsg2; CCR2/CCR2	16	0.120427
							Dsg2/Dsg2; CCR2/CCR2	16	0.404651									Dsg2/Dsg2; CCR2/CCR2	16	0.654162									Dsg2/Dsg2; CCR2/CCR2	16	0.34784
			Genotype	Age (Weeks)	IL1β/Ref. Band (a.u.)		Genotype	Age (Weeks)	IL1β/Ref. Band (a.u.)					Genotype	Age (Weeks)	IL6/Ref. Band (a.u.)		Genotype	Age (Weeks)	IL6/Ref. Band (a.u.)					Genotype	Age (Weeks)	MCP1/Ref. Band (a.u.)		Genotype	Age (Weeks)	MCP1/Ref. Band (a.u.)
			Dsg2/Dsg2	16	6.70704		wt/wt	16	0.698389					Dsg2/Dsg2	16	2.50192		wt/wt	16	0.08065					Dsg2/Dsg2	16	1.55975		wt/wt	16	1.01502
			Dsg2/Dsg2	16	11.8493		wt/wt	16	0.757945					Dsg2/Dsg2	16	11.8172		wt/wt	16	1.26639					Dsg2/Dsg2	16	1.0143		wt/wt	16	0.638662
			Dsg2/Dsg2	16	7.05475		wt/wt	16	1.78572					Dsg2/Dsg2	16	0.238374		wt/wt	16	3.49166					Dsg2/Dsg2	16	2.82929		wt/wt	16	1.31627
			Dsg2/Dsg2	16	6.14913		wt/wt	16	0.757945					Dsg2/Dsg2	16	2.97945		wt/wt	16	0.08065					Dsg2/Dsg2	16	1.69696		wt/wt	16	1.01502
			Dsg2/Dsg2	16	5.84926		wt/wt	16	0.015994					Dsg2/Dsg2	16	11.8172		wt/wt	16	0.08065					Dsg2/Dsg2	16	1.0143		wt/wt	16	1.01502
			Dsg2/Dsg2	16	9.87083		wt/wt	16	2.00141					Dsg2/Dsg2	16	5.87083		wt/wt	16	1					Dsg2/Dsg2	16	1.62292
		Figure 4E											Figure 4F											Figure 4G
			Genotype	Age (Weeks)	OPN/Ref. Band (a.u.)		Genotype	Age (Weeks)	OPN/Ref. Band (a.u.)					Genotype	Age (Weeks)	RESTN/Ref. Band (a.u.)		Genotype	Age (Weeks)	RESTN/Ref. Band (a.u.)					Genotype	Age (Weeks)	POSTN/Ref. Band (a.u.)		Genotype	Age (Weeks)	POSTN/Ref. Band (a.u.)
			Dsg2/Dsg2; IKB/wt	16	1.05096		Dsg2/Dsg2; CCR2/CCR2	16	20.8436					Dsg2/Dsg2; IKB/wt	16	2.82228		Dsg2/Dsg2; CCR2/CCR2	16	1.13699					Dsg2/Dsg2; IKB/wt	16	2.60727		Dsg2/Dsg2; CCR2/CCR2	16	0.225401
			Dsg2/Dsg2; IKB/wt	16	1.63713		Dsg2/Dsg2; CCR2/CCR2	16	23.6906					Dsg2/Dsg2; IKB/wt	16	5.39499		Dsg2/Dsg2; CCR2/CCR2	16	2.45024					Dsg2/Dsg2; IKB/wt	16	1.00733		Dsg2/Dsg2; CCR2/CCR2	16	5.0119
			Dsg2/Dsg2; IKB/wt	16	1.05096		Dsg2/Dsg2; CCR2/CCR2	16	8.85711					Dsg2/Dsg2; IKB/wt	16	2.82228		Dsg2/Dsg2; CCR2/CCR2	16	1.89314					Dsg2/Dsg2; IKB/wt	16	2.60727		Dsg2/Dsg2; CCR2/CCR2	16	0.380169
			Dsg2/Dsg2; IKB/wt	16	1.63713		Dsg2/Dsg2; CCR2/CCR2	16	2.60851					Dsg2/Dsg2; IKB/wt	16	3.82228		Dsg2/Dsg2; CCR2/CCR2	16	1.40842					Dsg2/Dsg2; IKB/wt	16	1.00733		Dsg2/Dsg2; CCR2/CCR2	16	0.017822
			Dsg2/Dsg2; IKB/wt	16	1.34404		Dsg2/Dsg2; CCR2/CCR2	16	2.44938					Dsg2/Dsg2; IKB/wt	16	4.39499		Dsg2/Dsg2; CCR2/CCR2	16	1.36219					Dsg2/Dsg2; IKB/wt	16	1.8073		Dsg2/Dsg2; CCR2/CCR2	16	2.90853
							Dsg2/Dsg2; CCR2/CCR2	16	11.6898									Dsg2/Dsg2; CCR2/CCR2	16	1.248									Dsg2/Dsg2; CCR2/CCR2	16	1.70877
			Genotype	Age (Weeks)	OPN/Ref. Band (a.u.)		Genotype	Age (Weeks)	OPN/Ref. Band (a.u.)					Genotype	Age (Weeks)	RESTN/Ref. Band (a.u.)		Genotype	Age (Weeks)	RESTN/Ref. Band (a.u.)					Genotype	Age (Weeks)	POSTN/Ref. Band (a.u.)		Genotype	Age (Weeks)	POSTN/Ref. Band (a.u.)
			Dsg2/Dsg2	16	11.5215		wt/wt	16	0.293971					Dsg2/Dsg2	16	3.06539		wt/wt	16	1.05344					Dsg2/Dsg2	16	12.4642		wt/wt	16	0.255286
			Dsg2/Dsg2	16	17.5084		wt/wt	16	0.672851					Dsg2/Dsg2	16	3.19993		wt/wt	16	0.703012					Dsg2/Dsg2	16	2.69226		wt/wt	16	1.06167
			Dsg2/Dsg2	16	5.10697		wt/wt	16	1.34439					Dsg2/Dsg2	16	1.78808		wt/wt	16	1.54054					Dsg2/Dsg2	16	3.35811		wt/wt	16	1.5597
			Dsg2/Dsg2	16	8.08796		wt/wt	16	1.34439					Dsg2/Dsg2	16	3.58717		wt/wt	16	0.703012					Dsg2/Dsg2	16	8.51601		wt/wt	16	1.06167
			Dsg2/Dsg2	16	17.5084		wt/wt	16	1.34439					Dsg2/Dsg2	16	3.19993		wt/wt	16	1.631					Dsg2/Dsg2	16	2.69226		wt/wt	16	1.06167
			Dsg2/Dsg2	16	11.9466		wt/wt	16	1					Dsg2/Dsg2	16	4.19993		wt/wt	16	0.614					Dsg2/Dsg2	16	5.94457		wt/wt	16	1

## Sheet: Figure 5
	https://github.com/alkoenig/ACM_Immune
	Raw sequence files and processed .rds object that support the findings of this study are available on the Gene Expression Omnibus (GSE228048). Code to reproduce the figures derived from the sequencing data will be available on the Lavine Lab Github or upon request to the authors.
	Figure 5H
		Genotype	Five Number Summary	Value		Genotype	Five Number Summary	Value
		wt/wt	Minimum	-0.7688		Dsg2/Dsg2; CCR2/CCR2	Minimum	-0.6941
			25% Percentile	-0.4471			25% Percentile	-0.3559
			Median	-0.3135			Median	-0.2186
			75% Percentile	-0.005451			75% Percentile	-0.005207
			Maximum	1.337			Maximum	1.752
			Range	2.106			Range	2.446
		Genotype	Five Number Summary	Value
		Dsg2/Dsg2	Minimum	-0.6884
			25% Percentile	-0.1186
			Median	0.1394
			75% Percentile	0.727
			Maximum	1.923
			Range	2.611
	Figure 5I
		GO Biological Pathway Name	WT vs Dsg2/Dsg2	WT vs Dsg2/Dsg2; CCR2/CCR2
			-log10 p-value
		Regulation of fibroblast proliferation (GO:0048145)	2.82359	1.25202
		Cytokine-mediated signaling pathway (GO:0019221)	3.04546	0.74153
		Positive regulation of fibroblast proliferation	3.25506	1.46296
		Acute inflammatory response (GO:0002526)	3.28691	0
		Positive regulation of interleukin-4 production (GO:0032753)	3.64454	0
		Neutrophil mediated immunity (GO:0002446)	4.6122	1.65183
		Neutrophil activation involved in immune response (GO:0002283)	4.62727	1.65881
		Neutrophil degranulation	4.64753	1.6682

## Sheet: Figure 6
		https://github.com/alkoenig/ACM_Immune
		Raw sequence files and processed .rds object that support the findings of this study are available on the Gene Expression Omnibus (GSE228048). Code to reproduce the figures derived from the sequencing data will be available on the Lavine Lab Github or upon request to the authors.
	Figure 6E
		Genotype	Five Number Summary	Value		Genotype	Five Number Summary	Value
		Dsg2/Dsg2; CCR2/CCR2	Minimum	-0.745		wt/wt	Minimum	-0.745
			25% Percentile	-0.2865			25% Percentile	-0.4597
			Median	-0.0628			Median	-0.2805
			75% Percentile	0.2262			75% Percentile	-0.07749
			Maximum	1.371			Maximum	0.9996
			Range	2.116			Range	1.745
		Genotype	Five Number Summary	Value
		Dsg2/Dsg2	Minimum	-0.6437
			25% Percentile	-0.008809
			Median	0.2165
			75% Percentile	0.4886
			Maximum	1.611
			Range	2.255
		Figure 6F						Figure 6I
		GO Biological Pathway Name	Age (Weeks)	WT vs Dsg2/Dsg2	WT vs Dsg2/Dsg2; CCR2/CCR2				Genotype	Age (Weeks)	% Postn+ area		Genotype	Age (Weeks)	% Postn+ area
				-log10 p-value					Dsg2/Dsg2; CCR2/CCR2	16	2.04		wt/wt	16	0.11
		Non-canonical Wnt signaling pathway via MAPK cascade (GO:0038030)	16	2.20517	1.98209				Dsg2/Dsg2; CCR2/CCR2	16	0.1		wt/wt	16	0.05
		Positive regulation of phosphatidylinositol 3-kinase signaling (GO:0014068)	16	2.38255	0				Dsg2/Dsg2; CCR2/CCR2	16	0.28		wt/wt	16	0.49
		Positive regulation of cell-substrate adhesion (GO:0010811)	16	2.46358	1.65225				Dsg2/Dsg2; CCR2/CCR2	16	0		wt/wt	16	0
		Regulation of signal transduction (GO:0009966)	16	2.72771	2.3611								wt/wt	16	0.31
		Regulation of insulin-like growth factor receptor signaling pathway (GO:0043567)	16	3.59657	1.62902
		External encapsulating structure organization (GO:0045229)	16	5.19441	3.84595
		Extracellular structure organization (GO:0043062)	16	5.20417	3.85367
		Extracellular matrix organization (GO:0030198)	16	5.82124	4.51568
									Genotype	Age (Weeks)	% Postn+ area
									Dsg2/Dsg2	16	4.49
									Dsg2/Dsg2	16	0.8
									Dsg2/Dsg2	16	2.67
									Dsg2/Dsg2	16	2.27

## Sheet: Figure 7
	https://github.com/alkoenig/ACM_Immune
	Raw sequence files and processed .rds object that support the findings of this study are available on the Gene Expression Omnibus (GSE228048). Code to reproduce the figures derived from the sequencing data will be available on the Lavine Lab Github or upon request to the authors.
	Figure 7H
		Genotype	Five Number Summary	Value		Genotype	Five Number Summary	Value
		Dsg2/Dsg2; CCR2/CCR2	Minimum	-0.813		wt/wt	Minimum	-0.8992
			25% Percentile	-0.2706			25% Percentile	-0.3807
			Median	-0.08073			Median	-0.2077
			75% Percentile	0.1536			75% Percentile	-0.04161
			Maximum	1.705			Maximum	0.7185
			Range	2.518			Range	1.618
		Genotype	Five Number Summary	Value
		Dsg2/Dsg2	Minimum	-0.5954
			25% Percentile	-0.01474
			Median	0.2699
			75% Percentile	0.6183
			Maximum	1.742
			Range	2.337
		Figure 7I
		GO Biological Pathway Name	Age (Weeks)	WT vs Dsg2/Dsg2	WT vs Dsg2/Dsg2; CCR2/CCR2
				-log10 p-value
		Detection of molecule of bacterial origin (GO:0032490)	16	2.07722	0
		Positive regulation of chemokine (C-X-C motif) ligand 2 production (GO:2000343)	16	2.07722	0
		Positive regulation of oxidative stress-induced cell death (GO:1903209)	16	2.07722	0
		Intracellular pH elevation (GO:0051454)	16	2.14392	0
		Positive regulation of oxidative stress-induced neuron death (GO:1903223)	16	2.22285	0
		Positive regulation of necrotic cell death (GO:0010940)	16	2.22285	0
		Cellular response to lipid (GO:0071396)	16	2.65527	0.618432
		Cellular response to mechanical stimulus (GO:0071260)	16	2.80466	1.22536

## Sheet: Figure 8
		Figure 8A							Figure 8B							Figure 8C							Figure 8D								Figure 8E								Figure 8G
		Genotype	Echo (Weeks)	Drug	%EF				Genotype	Echo (Weeks)	Drug	%EF				Genotype	Echo (Weeks)	Drug	%PVCs				Genotype	Echo (Weeks)	Drug	LV Diameter;d	LV Diameter;s				Genotype	Echo (Weeks)	Drug	LV Diameter;d	LV Diameter;s				Genotype	Echo (Weeks)	Drug	%Fibrosis
		Dsg2/Dsg2	16	Vehicle	38.3284				Dsg2/Dsg2	24	Vehicle	31.3675				Dsg2/Dsg2	24	Vehicle	22.91				Dsg2/Dsg2	16	Vehicle	3.77	3.209				Dsg2/Dsg2	24	Vehicle	4.622	4.037				Dsg2/Dsg2	24	Vehicle	19.8316
		Dsg2/Dsg2	16	Vehicle	38.2466				Dsg2/Dsg2	24	Vehicle	25.1857				Dsg2/Dsg2	24	Vehicle	9.26				Dsg2/Dsg2	16	Vehicle	5.383	4.584				Dsg2/Dsg2	24	Vehicle	4.187	3.801				Dsg2/Dsg2	24	Vehicle	16.9532
		Dsg2/Dsg2	16	Vehicle	33.7531				Dsg2/Dsg2	24	Vehicle	24.0602				Dsg2/Dsg2	24	Vehicle	11.5				Dsg2/Dsg2	16	Vehicle	3.454	3.011				Dsg2/Dsg2	24	Vehicle	6.434	5.818				Dsg2/Dsg2	24	Vehicle	23.3109
		Dsg2/Dsg2	16	Vehicle	44.6748				Dsg2/Dsg2	24	Vehicle	20.5792				Dsg2/Dsg2	24	Vehicle	13.64				Dsg2/Dsg2	16	Vehicle	3.602	2.957				Dsg2/Dsg2	24	Vehicle	5.83	5.399				Dsg2/Dsg2	24	Vehicle	12.6235
		Genotype	Echo (Weeks)	Drug	%EF				Genotype	Echo (Weeks)	Drug	%EF				Genotype	Echo (Weeks)	Drug	%PVCs				Genotype	Echo (Weeks)	Drug	LV Diameter;d	LV Diameter;s				Genotype	Echo (Weeks)	Drug	LV Diameter;d	LV Diameter;s				Genotype	Echo (Weeks)	Drug	%Fibrosis
		Dsg2/Dsg2	16	Bay11-7082	57.4423				Dsg2/Dsg2	24	Bay11-7082	51.9299				Dsg2/Dsg2	24	Bay11-7082	4.35				Dsg2/Dsg2	16	Bay11-7082	3.2	2.407				Dsg2/Dsg2	24	Bay11-7082	3.965	3.106				Dsg2/Dsg2	24	Bay11-7082	16.9223
		Dsg2/Dsg2	16	Bay11-7082	45.4087				Dsg2/Dsg2	24	Bay11-7082	64.2936				Dsg2/Dsg2	24	Bay11-7082	0				Dsg2/Dsg2	16	Bay11-7082	3.656	2.988				Dsg2/Dsg2	24	Bay11-7082	3.39	2.405				Dsg2/Dsg2	24	Bay11-7082	20.071
		Dsg2/Dsg2	16	Bay11-7082	63.78				Dsg2/Dsg2	24	Bay11-7082	21.8319				Dsg2/Dsg2	24	Bay11-7082	17.95				Dsg2/Dsg2	16	Bay11-7082	3.423	2.44				Dsg2/Dsg2	24	Bay11-7082	5.912	5.446				Dsg2/Dsg2	24	Bay11-7082	12.0069
		Dsg2/Dsg2	16	Bay11-7082	37.8889				Dsg2/Dsg2	24	Bay11-7082	62.3766				Dsg2/Dsg2	24	Bay11-7082	4.94				Dsg2/Dsg2	16	Bay11-7082	3.488	2.976				Dsg2/Dsg2	24	Bay11-7082	4.157	3.001				Dsg2/Dsg2	24	Bay11-7082	14.2598
		Dsg2/Dsg2	16	Bay11-7082	12.2166				Dsg2/Dsg2	24	Bay11-7082	56.5346				Dsg2/Dsg2	24	Bay11-7082	2.33				Dsg2/Dsg2	16	Bay11-7082	5.929	5.677				Dsg2/Dsg2	24	Bay11-7082	4.635	3.511				Dsg2/Dsg2	24	Bay11-7082	10.5935
		Genotype	Echo (Weeks)	Drug	%EF				Genotype	Echo (Weeks)	Drug	%EF				Genotype	Echo (Weeks)	Drug	%PVCs				Genotype	Echo (Weeks)	Drug	LV Diameter;d	LV Diameter;s				Genotype	Echo (Weeks)	Drug	LV Diameter;d	LV Diameter;s				Genotype	Echo (Weeks)	Drug	%Fibrosis
		Dsg2/Dsg2; CCR2/CCR2	16	Vehicle	49.6982				Dsg2/Dsg2; CCR2/CCR2	24	Vehicle	43.861				Dsg2/Dsg2; CCR2/CCR2	24	Vehicle	16.67				Dsg2/Dsg2; CCR2/CCR2	16	Vehicle	4.25	3.38				Dsg2/Dsg2; CCR2/CCR2	24	Vehicle	4.467	3.685				Dsg2/Dsg2; CCR2/CCR2	24	Vehicle	11.0209
		Dsg2/Dsg2; CCR2/CCR2	16	Vehicle	28.9869				Dsg2/Dsg2; CCR2/CCR2	24	Vehicle	43.5172				Dsg2/Dsg2; CCR2/CCR2	24	Vehicle	9.67				Dsg2/Dsg2; CCR2/CCR2	16	Vehicle	3.83	3.417				Dsg2/Dsg2; CCR2/CCR2	24	Vehicle	4.495	3.759				Dsg2/Dsg2; CCR2/CCR2	24	Vehicle	9.53246
		Dsg2/Dsg2; CCR2/CCR2	16	Vehicle	43.4665				Dsg2/Dsg2; CCR2/CCR2	24	Vehicle	38.0145				Dsg2/Dsg2; CCR2/CCR2	24	Vehicle	15.29				Dsg2/Dsg2; CCR2/CCR2	16	Vehicle	4.072	3.367				Dsg2/Dsg2; CCR2/CCR2	24	Vehicle	4.311	3.772				Dsg2/Dsg2; CCR2/CCR2	24	Vehicle	11.7397
		Dsg2/Dsg2; CCR2/CCR2	16	Vehicle	42.8541				Dsg2/Dsg2; CCR2/CCR2	24	Vehicle	51.0452				Dsg2/Dsg2; CCR2/CCR2	24	Vehicle	12.17				Dsg2/Dsg2; CCR2/CCR2	16	Vehicle	4.343	3.604				Dsg2/Dsg2; CCR2/CCR2	24	Vehicle	3.724	2.935				Dsg2/Dsg2; CCR2/CCR2	24	Vehicle	13.0606
		Genotype	Echo (Weeks)	Drug	%EF				Genotype	Echo (Weeks)	Drug	%EF				Genotype	Echo (Weeks)	Drug	%PVCs				Genotype	Echo (Weeks)	Drug	LV Diameter;d	LV Diameter;s				Genotype	Echo (Weeks)	Drug	LV Diameter;d	LV Diameter;s				Genotype	Echo (Weeks)	Drug	%Fibrosis
		Dsg2/Dsg2; CCR2/CCR2	16	Bay11-7082	48.2684				Dsg2/Dsg2; CCR2/CCR2	24	Bay11-7082	77.9728				Dsg2/Dsg2; CCR2/CCR2	24	Bay11-7082	5.34				Dsg2/Dsg2; CCR2/CCR2	16	Bay11-7082	3.407	2.735				Dsg2/Dsg2; CCR2/CCR2	24	Bay11-7082	3.512	2.121				Dsg2/Dsg2; CCR2/CCR2	24	Bay11-7082	3.52951
		Dsg2/Dsg2; CCR2/CCR2	16	Bay11-7082	40.2112				Dsg2/Dsg2; CCR2/CCR2	24	Bay11-7082	72.4738				Dsg2/Dsg2; CCR2/CCR2	24	Bay11-7082	2.27				Dsg2/Dsg2; CCR2/CCR2	16	Bay11-7082	3.44	2.898				Dsg2/Dsg2; CCR2/CCR2	24	Bay11-7082	4.083	2.656				Dsg2/Dsg2; CCR2/CCR2	24	Bay11-7082	6.74269
		Dsg2/Dsg2; CCR2/CCR2	16	Bay11-7082	56.9334				Dsg2/Dsg2; CCR2/CCR2	24	Bay11-7082	81.8149				Dsg2/Dsg2; CCR2/CCR2	24	Bay11-7082	1.4				Dsg2/Dsg2; CCR2/CCR2	16	Bay11-7082	3.431	2.591				Dsg2/Dsg2; CCR2/CCR2	24	Bay11-7082	3.426	1.941				Dsg2/Dsg2; CCR2/CCR2	24	Bay11-7082	2.86044
		Dsg2/Dsg2; CCR2/CCR2	16	Bay11-7082	30.2739				Dsg2/Dsg2; CCR2/CCR2	24	Bay11-7082	71.9308				Dsg2/Dsg2; CCR2/CCR2	24	Bay11-7082	7.76				Dsg2/Dsg2; CCR2/CCR2	16	Bay11-7082	3.523	3.124				Dsg2/Dsg2; CCR2/CCR2	24	Bay11-7082	3.525	2.308				Dsg2/Dsg2; CCR2/CCR2	24	Bay11-7082	6.81325
		Dsg2/Dsg2; CCR2/CCR2	16	Bay11-7082	44.4943				Dsg2/Dsg2; CCR2/CCR2	24	Bay11-7082	76.4491				Dsg2/Dsg2; CCR2/CCR2	24	Bay11-7082	0				Dsg2/Dsg2; CCR2/CCR2	16	Bay11-7082	3.244	2.666				Dsg2/Dsg2; CCR2/CCR2	24	Bay11-7082	3.773	2.33				Dsg2/Dsg2; CCR2/CCR2	24	Bay11-7082	3.5745

## Sheet: Supp. Fig. 1
		Supplemental Figure 1A, B
		Flurophore	Target	Clone	Company	Catalog Number
		PerCP/Cy5.5	CD45	30-F11	Biolegend	103132
		BV785	CD11b	M1/70	Biolegend	101243
		BV605	Ly-6G	1A8	Biolegend	127639
		BV510	Ly-6C	HK1.4	Biolegend	128033
		APC	CD64	X54-5/7.1	Biolegend	139306
		APC-Cy7	I-A/I-E [MHC II]	M5/114.15.2	Biolegend	107628
		BV421	CD192 (CCR2)	SA203G11	Biolegend	150605
		FITC	CD11b	M1/70	Biolegend	101206
		FITC	Ly-6C	HK1.4	Biolegend	128005
		FITC	Ly-6G	1A8	Biolegend	127606
		AF700	CD19	6D5	Biolegend	115527
		APC-Cy7	CD8a	53-6.7	Biolegend	100714
		BV421	CD4	RM4-5	Biolegend	100563

## Sheet: Supp. Fig. 2
	Supplementary Figure 2
			Cell Type	B cells							B cells							B Cells					B cells						B cells
			Age (Weeks)	2 week							4 week							6 week					10 week						16 week
		Genotype	wt/wt	55.5	43.7	51.2	29.6	47.7	38		33.8	38	40.4	30.7	24.5	30		33.4	33.1	44.5	47.2		25.4	26.1	18				41.3	18.1	21.2	24.3
			Dsg2/Dsg2	30.7	52.3	43.7	42.8	47.8	42.2		33.8	12.3	5.3	14.1	7.5	25.9		21.5	13.4	28.3	42.7		24.4	15.4	16.6				23.6	20	15.3	17
			Cell Type	CD4+ T-cells							CD4+ T-cells							CD4+ T-cells					CD4+ T-cells						CD4+ T-cells
			Age (Weeks)	2 week							4 week							6 week					10 week						16 week
		Genotype	wt/wt	4.8	3.6	6.9	3.1	5.2	3.6		1.1	1.4	1.4					1.1	1.2	1.3	1.4		3.3	2.3	4				1.3	0.77	0.98	1.25
			Dsg2/Dsg2	0.44	0.39	0.86	0.54	0.76	0.61		1.6	1.1	0.5					1.6	1.1	1.4	1.1		5.4	3.4	3.7				0.66	0.84	0.97	0.71
			Cell Type	CD8+ T-cells							CD8+ T-cells							CD8+ T-cells					CD8+ T-cells						CD8+ T-cells
			Age (Weeks)	2 week							4 week							6 week					10 week						16 week
		Genotype	wt/wt	2.9	2.6	2.4	2.3	2.7	2.3		0.95	1.1	0.74	0.94	0.8	0.53		0.9	1.1	0.8	1		3.1	1.5	3.2				1.32	0.81	0.78	1.18
			Dsg2/Dsg2	0.58	0.68	2	1.9	1.3	1.7		0.65	0.43	0.19	0.59	0.85	1		0.3	0.44	0.32	0.62		2.2	2.7	2.3				0.77	2	0.6	0.93
			Cell Type	Neutrophils							Neutrophils							Neutrophils					Neutrophils						Neutrophils
			Age (Weeks)	2 week							4 week							6 week					10 week						16 week
		Genotype	wt/wt	15.4	8.5	8.5	4	12.5	15		14.5	8.2	7.7	8.5	9	8.4		11.3	12	17.6	13.7		10	11.3	7.98	9.21	11.7		10.6	7.24	9.33	9	17
			Dsg2/Dsg2	24.9	34.7	22.1	17.1	18.7	20		23.9	26.6	16.3	6.7	10.1	6.6		44.9	19.8	23.3	34.4		9.95	11.3	30.8	12.5	28.6		15	16.8	18.2	17.5
			Cell Type	Monocytes							Monocytes							Monocytes					Monocytes						Monocytes
			Age (Weeks)	2 week							4 week							6 week					10 week						16 week
		Genotype	wt/wt	4.8	3.3	3.5	1.8	3.9	10.6		7.3	1.6	1.2	6.2	5	6		3.8	5.2	5	4.8		2.6	2	1.6	0.6	1.4		0.2	1.4	3.2	2.3	0.89
			Dsg2/Dsg2	6.6	4	3.2	1.5	2.1	3		6.3	24.2	47	11.7	34.6	5.9		1.8	2.2	4.5	4		1.4	5.6	2.7	1.4	2.4		1.1	4.7	0.52	5.7
			Cell Type	Macrophages							Macrophages							Macrophages					Macrophages						Macrophages
			Age (Weeks)	2 week							4 week							6 week					10 week						16 week
		Genotype	wt/wt	5.6	14.9	7	4.2	5.6	3.1		12	12.9	12.7	12.9	19.9	14.9		41	35.5	16.2	21.2		11.7	12.5	18.7	20	14.9		6.4	5.2	8.2	8.2	9.2
			Dsg2/Dsg2	9.6	7.1	7.2	12.1	10.2	7.4		12.6	4.9	2.6	19.4	11.4	15.9		22.3	40	23.7	22.7		21.6	15.5	6.6	16.9	14.4		7.3	10.8	11.1	10.7
			Cell Type	CCR2- Macrophages							CCR2- Macrophages							CCR2- Macrophages					CCR2- Macrophages						CCR2- Macrophages
			Age (Weeks)	2 week							4 week							6 week					10 week						16 week
		Genotype	wt/wt	73.6	82.6	81.5	71.5	79.4	86.4		79.6	81.5	81.9	92.2	91.9	92.6		66.7	78.6	70.4	67.9		77.3	83.7	81.9	81	76		63	62.2	58	66.4	68.8
			Dsg2/Dsg2	78.4	76.9	76.8	86.7	82.6	74.6		62.5	52.9	64.7	49.9	57.3	42.7		40.7	24.3	55	41.9		49.4	56.8	41.5	44.4	41.9		56	46.8	41.5	46.6
			Cell Type	CCR2+ Macrophages							CCR2+ Macrophages							CCR2+ Macrophages					CCR2+ Macrophages						CCR2+ Macrophages
			Age (Weeks)	2 week							4 week							6 week					10 week						16 week
		Genotype	wt/wt	21.1	13.9	13.8	23.6	14.5	12.1		13.7	11.8	15.7	6.89	7.41	6.99		30.2	22.4	27.4	27.5		18.4	12.8	15.4	15.4	20.2		33.6	34	39.4	29.9	27.3
			Dsg2/Dsg2	15.6	17.3	17.3	9.8	12.4	24		34.7	42.6	31.3	46.9	37.8	53.9		55.5	73.5	44.4	55.8		45.5	37.7	53.5	49.8	53.9		38.8	50	54.2	51.3

[truncated: 9 more sheets: Supp. Fig. 3, Supp. Fig. 4, Supp. Figs. 5-9, Supp. Fig. 10, Table 1, Supp. Table 1, Supp. Table 2, Supp. Table 3, Supp. Table 4]
